# Supplementary material for: Direct Determination of the Mutation Rate in the Bumblebee Reveals Evidence for Weak Recombination-Associated Mutation and an Approximate Rate Constancy in Insects
Source: Mol Biol Evol. 2016 Oct 20;34(1):119–30. doi: 10.1093/molbev/msw226 (PMC5854123; doi:10.1093/molbev/msw226)
Supplement: Supplementary Data [file msw226_suppl.zip]

Archive with 2 entries (2 files):
- Supplementary_Figures.docx
- TablesS.28082016.docx
